# Supplementary material for: Validity and reliability of the Dietary Sodium Restriction Questionnaire in peritoneal dialysis patients
Source: PLoS One. 2025 Apr 4;20(4):e0321177. doi: 10.1371/journal.pone.0321177 (PMC11970638; doi:10.1371/journal.pone.0321177)
Supplement: S2 File — (XLSX) [file pone.0321177.s002.xlsx]

## Sheet: PD-DSRQ Data
No.	Gender	Age	Height	Weight	Marital status	Educational level	No other diseases	Diabetes	Hypertension	Other diseases	Urine volume	Ultrafiltration	Systolic blood pressure	Diastolic blood pressure	PD modality	Q1	Q2C1	Q2C2	Q2C3	Q2C4	Q2C5	Q3	Q4	Q5	Q6	Q7	Q8	Q9	Q10C1	Q10C2	Q10C3	Q10C3	Q10C4	Q11C1	Q11C2	Q11C3	Q11C4	Q12	Q13	Q14	Q15	Q16	Q17	Q18	Q19	Q20	Q21	Q22	Q23
1	Female	39	170	65	3	5	0	1	1	0	1	2000	142	82	APD	1	1	0	0	0	0	3	3	2	2	2	2	/	/	/	/	/	/	/	/	/	/	/	/	/	/	/	/	3	3	3	3	3	3
2	Male	43	175	86	3	5	0	0	1	0	1	900	170	110	CAPD	1	1	0	0	0	0	4	4	2	2	3	3	/	/	/	/	/	/	/	/	/	/	/	/	/	/	/	/	5	5	4	5	5	4
3	Male	35	168	66	2	5	1	0	0	0	4	-400	146	77	CAPD	1	1	0	1	1	0	3	2	3	3	3	3	/	/	/	/	/	/	/	/	/	/	/	/	/	/	/	/	5	5	5	5	5	5
4	Male	44	180	100	2	5	0	0	1	0	4	500	130	68	CAPD	2	/	/	/	/	/	/	/	/	/	/	/	1	0	0	0	0	1	1	1	1	1	3	3	2	3	2	1	5	5	4	4	5	5
5	Female	36	158	67	3	4	0	0	1	0	2	1100	175	87	CAPD	1	0	0	0	1	0	2	2	2	2	2	2	/	/	/	/	/	/	/	/	/	/	/	/	/	/	/	/	4	4	4	4	4	4
6	Male	58	178	75	2	5	0	0	1	0	3	800	128	80	CAPD	2	/	/	/	/	/	/	/	/	/	/	/	1	1	0	1	0	0	1	0	1	0	3	3	2	3	3	2	4	4	4	4	4	4
7	Male	49	165	49	2	3	0	0	1	0	3	6000	150	96	CAPD	1	1	0	1	1	0	2	2	2	2	2	2	/	/	/	/	/	/	/	/	/	/	/	/	/	/	/	/	4	4	4	3	3	3
8	Female	48	158	71	2	4	1	0	0	0	1	1200	130	80	CAPD	1	0	0	1	0	0	3	3	2	2	2	2	/	/	/	/	/	/	/	/	/	/	/	/	/	/	/	/	5	5	5	5	5	5
9	Male	75	170	65	2	2	0	0	1	1	1	1100	125	72	CAPD	1	0	0	1	1	1	4	2	3	3	3	3	/	/	/	/	/	/	/	/	/	/	/	/	/	/	/	/	5	5	5	5	5	5
10	Male	83	175	75	2	3	0	0	1	0	3	700	160	60	CAPD	1	0	0	1	0	0	2	3	3	3	3	3	/	/	/	/	/	/	/	/	/	/	/	/	/	/	/	/	4	4	4	4	4	4
11	Male	53	163	62	2	3	0	1	1	1	1	1100	115	57	CAPD	1	1	0	0	0	0	3	2	2	3	3	2	/	/	/	/	/	/	/	/	/	/	/	/	/	/	/	/	4	3	3	3	5	4
12	Male	67	175	64	2	5	0	0	1	0	4	0	140	56	CAPD	1	1	0	1	0	0	3	3	2	2	2	2	/	/	/	/	/	/	/	/	/	/	/	/	/	/	/	/	4	4	3	3	4	4
13	Male	88	171	76	2	5	1	0	0	0	2	700	145	64	CAPD	1	0	0	1	1	0	3	3	3	3	3	3	/	/	/	/	/	/	/	/	/	/	/	/	/	/	/	/	5	5	5	5	5	5
14	Female	51	154	58	2	5	0	0	1	0	4	200	145	90	APD	1	0	0	1	1	0	3	2	2	3	3	2	/	/	/	/	/	/	/	/	/	/	/	/	/	/	/	/	5	5	5	4	4	5
15	Female	35	157	52.5	2	3	0	0	0	1	3	400	116	71	CAPD	1	1	0	1	0	0	2	2	2	2	2	2	/	/	/	/	/	/	/	/	/	/	/	/	/	/	/	/	4	4	4	4	4	4
16	Male	56	178	75	2	5	0	0	1	0	3	900	145	88	APD	1	0	0	1	0	0	3	2	2	2	2	2	/	/	/	/	/	/	/	/	/	/	/	/	/	/	/	/	4	4	4	3	3	3
17	Female	51	147	41	2	2	0	0	1	0	3	300	140	87	CAPD	1	0	0	1	0	0	3	2	3	3	2	2	/	/	/	/	/	/	/	/	/	/	/	/	/	/	/	/	4	4	4	4	4	4
18	Female	44	163	78	1	5	0	1	1	0	3	750	150	96	CAPD	1	0	0	1	1	0	3	2	2	2	2	2	/	/	/	/	/	/	/	/	/	/	/	/	/	/	/	/	5	5	5	5	5	5
19	Female	49	160	55.8	2	3	0	0	1	0	4	-200	120	80	CAPD	1	0	0	1	1	0	4	2	3	3	3	3	/	/	/	/	/	/	/	/	/	/	/	/	/	/	/	/	5	5	5	5	5	5
20	Male	53	176	66	2	4	1	0	1	0	1	500	127	87	CAPD	1	1	0	1	1	0	4	3	1	1	3	3	/	/	/	/	/	/	/	/	/	/	/	/	/	/	/	/	4	3	3	4	4	4
21	Male	60	165	80	2	5	0	1	1	0	1	1250	170	93	CAPD	1	1	0	0	0	0	3	3	2	3	3	2	/	/	/	/	/	/	/	/	/	/	/	/	/	/	/	/	5	5	5	5	5	5
22	Female	44	157	40	1	5	1	0	1	0	2	450	147	93	CAPD	1	0	0	1	1	0	3	3	2	3	2	2	/	/	/	/	/	/	/	/	/	/	/	/	/	/	/	/	4	4	5	3	4	4
23	Male	70	170	73	2	3	0	1	1	0	1	2000	160	69	CAPD	1	0	1	1	1	0	2	2	3	3	3	3	/	/	/	/	/	/	/	/	/	/	/	/	/	/	/	/	4	4	4	4	4	4
24	Male	50	165	61	2	3	0	1	1	0	4	450	138	80	APD	1	1	0	1	1	0	3	2	2	2	2	2	/	/	/	/	/	/	/	/	/	/	/	/	/	/	/	/	4	4	3	3	3	4
25	Male	50	172	74	2	3	0	0	1	1	4	150	130	90	CAPD	1	1	0	1	1	0	3	2	2	3	3	3	/	/	/	/	/	/	/	/	/	/	/	/	/	/	/	/	4	4	4	4	4	4
26	Male	51	176	92	2	5	0	1	1	0	4	-200	130	80	APD	1	0	0	1	0	0	3	2	2	2	2	2	/	/	/	/	/	/	/	/	/	/	/	/	/	/	/	/	4	4	4	4	3	4
27	Male	58	173	78	2	3	0	1	1	1	3	1300	160	90	CAPD	1	1	1	1	1	1	4	2	3	3	3	3	/	/	/	/	/	/	/	/	/	/	/	/	/	/	/	/	5	4	4	4	4	4
28	Male	75	165	73	2	4	0	1	1	0	4	-224	148	79	CAPD	1	1	0	0	0	0	3	2	1	2	2	2	/	/	/	/	/	/	/	/	/	/	/	/	/	/	/	/	5	5	5	5	5	5
29	Female	65	156	65	2	4	0	0	1	0	3	750	130	70	CAPD	1	0	0	1	1	0	3	2	2	2	3	3	/	/	/	/	/	/	/	/	/	/	/	/	/	/	/	/	4	4	3	4	4	4
30	Male	75	175	76	2	4	0	1	1	0	4	230	148	79	CAPD	1	1	0	0	0	0	3	2	2	2	2	2	/	/	/	/	/	/	/	/	/	/	/	/	/	/	/	/	5	5	5	5	5	5
31	Male	49	170	67	2	3	0	0	1	0	2	700	170	100	CAPD	1	0	0	1	1	0	3	3	2	2	2	2	/	/	/	/	/	/	/	/	/	/	/	/	/	/	/	/	4	4	4	4	4	4
32	Female	46	161	61	2	5	0	0	1	0	2	1000	140	85	APD	1	0	0	1	0	0	3	3	2	2	2	2	/	/	/	/	/	/	/	/	/	/	/	/	/	/	/	/	5	5	5	5	5	5
33	Female	45	165	62	2	3	1	0	0	0	3	800	130	89	CAPD	1	0	0	1	0	0	2	2	2	2	2	2	/	/	/	/	/	/	/	/	/	/	/	/	/	/	/	/	4	4	4	5	4	4
34	Male	78	170	65	2	4	0	0	1	0	2	10	148	100	CAPD	1	1	0	0	0	0	2	2	2	2	3	2	/	/	/	/	/	/	/	/	/	/	/	/	/	/	/	/	4	4	4	4	4	4
35	Male	47	179	105	2	3	0	1	0	0	4	500	135	70	CAPD	1	1	0	0	1	0	3	2	2	3	3	3	/	/	/	/	/	/	/	/	/	/	/	/	/	/	/	/	4	4	4	4	4	4
36	Male	61	168	64	2	4	0	1	1	0	4	100	140	85	CAPD	1	0	0	0	0	1	3	2	2	2	2	2	/	/	/	/	/	/	/	/	/	/	/	/	/	/	/	/	4	4	4	4	4	4
37	Male	73	168	75.5	2	3	0	1	1	0	2	1000	158	85	CAPD	2	/	/	/	/	/	/	/	/	/	/	/	2	/	/	/	/	/	/	/	/	/	/	/	/	/	/	/	3	3	3	3	3	3
38	Male	32	181	83	1	5	0	1	1	0	4	800	164	90	CAPD	1	0	0	1	1	0	4	2	2	2	2	2	/	/	/	/	/	/	/	/	/	/	/	/	/	/	/	/	4	3	3	3	3	3
39	Male	74	167	48	2	3	0	0	1	1	2	650	145	88	CAPD	1	0	0	1	1	0	4	3	2	2	2	2	/	/	/	/	/	/	/	/	/	/	/	/	/	/	/	/	4	4	4	4	4	4
40	Female	74	150	50	2	2	0	0	1	0	3	1800	150	90	CAPD	1	0	0	1	0	0	3	2	3	3	3	3	/	/	/	/	/	/	/	/	/	/	/	/	/	/	/	/	4	4	4	4	4	4
41	Male	53	188	80	2	3	0	1	1	0	3	2000	130	90	CAPD	1	1	1	1	1	0	4	3	2	3	3	3	/	/	/	/	/	/	/	/	/	/	/	/	/	/	/	/	5	5	4	4	4	5
42	Female	56	155	55	4	4	0	0	1	0	1	1000	138	80	CAPD	1	0	0	1	0	0	2	2	2	2	3	1	/	/	/	/	/	/	/	/	/	/	/	/	/	/	/	/	4	3	5	2	2	3
43	Female	54	145	50	2	2	0	0	1	0	4	0	130	75	CAPD	2	/	/	/	/	/	/	/	/	/	/	/	1	0	0	0	1	0	1	0	0	0	2	2	1	1	1	1	3	3	3	3	3	3
44	Male	82	175	75	2	3	0	1	1	0	4	0	145	75	CAPD	1	0	0	1	0	0	4	3	2	2	3	3	/	/	/	/	/	/	/	/	/	/	/	/	/	/	/	/	4	4	4	3	4	3
45	Male	38	167	84	2	3	0	0	1	0	1	1000	170	125	CAPD	1	1	0	1	1	0	2	2	1	1	2	2	/	/	/	/	/	/	/	/	/	/	/	/	/	/	/	/	4	3	3	3	3	3
46	Female	60	154	54	2	4	0	1	1	1	1	1000	150	80	APD	1	0	0	1	0	0	2	2	1	2	2	1	/	/	/	/	/	/	/	/	/	/	/	/	/	/	/	/	4	4	4	3	4	3
47	Female	72	155	55	2	4	0	0	1	1	3	300	131	72	CAPD	1	1	0	1	0	0	2	3	2	2	2	2	/	/	/	/	/	/	/	/	/	/	/	/	/	/	/	/	4	4	4	3	4	4
48	Male	54	174	74	2	4	0	1	1	0	1	900	150	80	CAPD	2	/	/	/	/	/	/	/	/	/	/	/	1	0	0	1	0	0	1	0	0	0	2	2	1	1	2	1	3	4	4	2	3	3
49	Female	79	163	67	2	4	0	1	1	0	3	200	150	74	CAPD	1	0	0	1	0	0	3	3	1	1	1	1	/	/	/	/	/	/	/	/	/	/	/	/	/	/	/	/	4	2	2	2	2	2
50	Male	67	172	66	2	4	0	0	1	1	4	800	120	70	CAPD	1	0	0	1	0	0	4	4	1	1	1	1	/	/	/	/	/	/	/	/	/	/	/	/	/	/	/	/	4	2	2	2	2	2
51	Male	82	170	68	2	4	0	0	1	0	2	650	140	60	CAPD	1	1	0	1	0	0	4	4	1	2	2	2	/	/	/	/	/	/	/	/	/	/	/	/	/	/	/	/	4	4	4	2	4	3
52	Male	58	176	66	2	4	0	0	1	0	1	800	150	60	CAPD	1	1	1	1	0	0	4	3	2	2	2	2	/	/	/	/	/	/	/	/	/	/	/	/	/	/	/	/	4	4	4	4	4	4
53	Female	57	157	60	2	4	0	0	1	0	1	1000	180	94	CAPD	1	1	0	0	0	0	3	3	2	2	2	2	/	/	/	/	/	/	/	/	/	/	/	/	/	/	/	/	4	4	4	4	4	4
54	Female	49	161	61	2	4	0	0	1	0	1	1000	140	86	CAPD	1	0	0	1	0	0	3	3	2	2	2	2	/	/	/	/	/	/	/	/	/	/	/	/	/	/	/	/	3	3	3	3	3	3
55	Male	65	172	73	2	3	0	1	1	0	3	800	140	64	CAPD	1	0	0	1	0	0	2	2	2	2	2	1	/	/	/	/	/	/	/	/	/	/	/	/	/	/	/	/	4	3	3	3	3	3
56	Female	73	159	59	2	3	0	0	1	1	4	300	125	77	CAPD	2	/	/	/	/	/	/	/	/	/	/	/	1	0	1	0	0	0	1	0	0	0	3	3	1	1	1	1	4	3	3	3	3	3
57	Male	73	172	82.5	2	5	0	1	1	0	3	900	130	65	CAPD	2	/	/	/	/	/	/	/	/	/	/	/	1	0	1	1	0	0	1	1	1	0	3	3	1	1	1	1	4	2	2	2	2	2
58	Male	57	170	77	2	3	0	1	1	0	1	700	140	70	CAPD	1	0	0	1	0	0	2	2	2	1	3	1	/	/	/	/	/	/	/	/	/	/	/	/	/	/	/	/	4	4	3	3	3	3
59	Male	66	175	75	2	3	0	0	1	0	4	200	120	70	CAPD	1	0	0	1	0	0	2	2	1	1	1	1	/	/	/	/	/	/	/	/	/	/	/	/	/	/	/	/	4	3	3	3	3	3
60	Male	57	168	65	2	3	0	0	1	0	4	300	135	91	CAPD	1	0	0	1	0	0	1	1	1	1	1	1	/	/	/	/	/	/	/	/	/	/	/	/	/	/	/	/	4	3	3	3	3	3
61	Female	35	157	53.5	2	4	0	0	1	0	4	500	120	80	CAPD	1	1	0	1	0	0	2	2	2	1	2	1	/	/	/	/	/	/	/	/	/	/	/	/	/	/	/	/	4	4	3	3	3	3
62	Female	56	155	56	2	4	0	0	1	0	1	1000	130	65	CAPD	1	0	0	1	0	0	2	2	1	1	1	1	/	/	/	/	/	/	/	/	/	/	/	/	/	/	/	/	4	4	4	3	3	3
63	Male	46	171	82.5	2	3	0	1	1	0	1	1200	156	81	CAPD	1	0	0	1	0	0	3	3	1	1	1	1	/	/	/	/	/	/	/	/	/	/	/	/	/	/	/	/	5	3	3	3	3	3
64	Female	81	146	51	2	4	0	0	1	0	4	300	161	65	CAPD	1	0	0	1	0	0	3	3	1	1	1	1	/	/	/	/	/	/	/	/	/	/	/	/	/	/	/	/	5	4	2	2	2	2
65	Female	66	148	48	3	4	0	1	1	0	3	1200	150	75	CAPD	1	1	0	1	0	0	4	4	3	3	3	1	/	/	/	/	/	/	/	/	/	/	/	/	/	/	/	/	5	5	5	4	4	2
66	Female	67	155	46.5	2	3	0	0	1	0	4	0	150	90	CAPD	1	0	0	1	0	0	3	3	1	2	1	1	/	/	/	/	/	/	/	/	/	/	/	/	/	/	/	/	5	2	3	2	3	2
67	Female	70	168	59	2	4	0	1	1	0	4	100	150	75	CAPD	1	0	0	1	0	0	3	3	1	1	1	1	/	/	/	/	/	/	/	/	/	/	/	/	/	/	/	/	5	2	2	2	2	2
68	Male	53	170	64	2	4	0	0	1	0	1	900	143	80	CAPD	1	0	0	1	0	0	2	3	1	1	1	1	/	/	/	/	/	/	/	/	/	/	/	/	/	/	/	/	5	2	2	2	2	2
69	Female	79	175	75	2	4	0	1	1	0	3	400	140	80	CAPD	1	0	0	1	0	0	3	3	1	1	3	1	/	/	/	/	/	/	/	/	/	/	/	/	/	/	/	/	4	3	3	3	3	3
70	Male	69	175	73	2	3	0	0	1	0	1	1000	140	85	CAPD	1	0	0	1	0	0	2	2	3	1	3	2	/	/	/	/	/	/	/	/	/	/	/	/	/	/	/	/	4	4	2	4	4	4
71	Male	75	160	66	2	4	0	1	1	0	1	900	130	75	CAPD	2	/	/	/	/	/	/	/	/	/	/	/	1	0	1	1	0	0	1	0	0	0	2	2	1	2	1	1	4	2	2	2	2	2
72	Male	70	167	67	2	3	0	0	1	0	3	400	140	70	CAPD	1	0	0	1	0	0	2	2	2	2	2	2	/	/	/	/	/	/	/	/	/	/	/	/	/	/	/	/	5	4	4	3	4	4
73	Female	75	160	47.5	2	4	0	1	1	0	4	0	140	80	CAPD	1	0	0	1	0	0	1	1	1	1	1	1	/	/	/	/	/	/	/	/	/	/	/	/	/	/	/	/	4	2	2	2	2	2
74	Male	63	167	82	2	4	0	1	1	0	3	1400	166	74	CAPD	1	1	0	1	1	1	4	4	3	3	3	3	/	/	/	/	/	/	/	/	/	/	/	/	/	/	/	/	4	3	4	4	4	4
75	Female	79	160	42.5	2	4	0	0	1	0	3	650	186	75	CAPD	1	0	0	1	0	0	3	2	1	1	1	1	/	/	/	/	/	/	/	/	/	/	/	/	/	/	/	/	2	2	2	2	2	2
76	Female	72	163	60	2	2	0	0	1	0	4	181	125	70	CAPD	1	0	0	1	0	0	3	4	2	2	2	2	/	/	/	/	/	/	/	/	/	/	/	/	/	/	/	/	5	3	4	4	4	4
77	Male	71	140	70	2	3	0	1	1	0	4	700	110	63	CAPD	1	0	0	1	1	0	4	4	2	3	3	3	/	/	/	/	/	/	/	/	/	/	/	/	/	/	/	/	4	4	4	4	4	4
78	Female	65	165	65	2	4	0	0	1	0	1	200	103	64	APD	1	1	0	1	0	0	3	2	3	3	3	3	/	/	/	/	/	/	/	/	/	/	/	/	/	/	/	/	4	3	5	5	5	5
79	Male	62	168	78.5	2	4	0	1	1	0	1	450	127	64	CAPD	1	0	0	1	0	0	4	4	2	1	3	3	/	/	/	/	/	/	/	/	/	/	/	/	/	/	/	/	4	4	3	3	5	5
80	Male	60	180	80	2	3	0	1	1	0	1	900	155	90	CAPD	1	0	0	1	0	0	4	4	1	1	2	1	/	/	/	/	/	/	/	/	/	/	/	/	/	/	/	/	4	4	2	2	2	2
81	Female	79	155	55	2	4	0	0	1	0	4	400	154	65	APD	1	0	0	1	1	0	2	2	1	1	1	1	/	/	/	/	/	/	/	/	/	/	/	/	/	/	/	/	4	2	2	2	3	2
82	Male	53	165	70	2	3	0	1	1	0	1	500	155	73	CAPD	1	0	0	1	0	0	3	3	1	1	1	1	/	/	/	/	/	/	/	/	/	/	/	/	/	/	/	/	4	4	4	3	4	3
83	Female	60	160	74	2	1	0	0	1	0	1	100	139	80	CAPD	2	/	/	/	/	/	/	/	/	/	/	/	1	1	0	0	0	0	1	0	1	0	4	4	2	3	2	3	5	4	4	3	4	4
84	Male	67	168	80	2	1	0	1	1	0	3	300	154	80	CAPD	1	0	0	1	0	0	2	2	1	1	1	1	/	/	/	/	/	/	/	/	/	/	/	/	/	/	/	/	4	4	4	2	3	2
85	Male	49	172	70	3	3	0	0	1	0	3	500	130	70	CAPD	1	0	0	1	0	0	2	2	1	3	3	1	/	/	/	/	/	/	/	/	/	/	/	/	/	/	/	/	4	4	4	3	3	3
86	Male	40	174	85	2	4	0	0	1	0	1	800	130	80	APD	1	0	0	1	0	0	3	2	1	1	1	1	/	/	/	/	/	/	/	/	/	/	/	/	/	/	/	/	4	2	2	2	4	2
87	Male	41	180	88.5	2	5	0	1	1	0	3	100	150	80	CAPD	1	0	0	1	0	0	3	3	2	2	2	2	/	/	/	/	/	/	/	/	/	/	/	/	/	/	/	/	5	4	4	4	5	4
88	Female	84	160	90	4	2	0	0	1	0	1	1000	150	90	CAPD	1	0	0	1	0	0	4	4	1	1	2	1	/	/	/	/	/	/	/	/	/	/	/	/	/	/	/	/	4	2	2	1	3	2
89	Female	44	162	55	2	3	0	0	1	0	4	0	137	92	CAPD	1	0	0	1	0	0	3	3	2	2	2	2	/	/	/	/	/	/	/	/	/	/	/	/	/	/	/	/	4	4	4	2	4	3
90	Female	70	167	95	2	2	0	1	1	0	1	800	110	60	APD	1	0	0	1	0	0	1	2	3	3	2	3	/	/	/	/	/	/	/	/	/	/	/	/	/	/	/	/	4	4	4	4	3	3
91	Female	66	158	59	2	4	0	0	1	1	1	600	130	90	CAPD	1	0	0	1	0	0	3	3	2	2	2	2	/	/	/	/	/	/	/	/	/	/	/	/	/	/	/	/	4	4	3	3	4	4
92	Female	38	160	54	2	5	0	0	1	0	3	600	120	80	CAPD	1	0	0	1	0	0	3	3	2	2	1	1	/	/	/	/	/	/	/	/	/	/	/	/	/	/	/	/	4	4	4	3	4	3
93	Female	67	156	48	2	4	0	0	1	1	1	500	130	80	CAPD	1	1	0	1	0	0	4	4	1	1	1	1	/	/	/	/	/	/	/	/	/	/	/	/	/	/	/	/	5	4	4	3	4	3
94	Female	49	170	52	2	4	0	0	1	0	3	400	140	90	CAPD	1	1	0	1	0	0	3	2	1	1	1	1	/	/	/	/	/	/	/	/	/	/	/	/	/	/	/	/	4	2	2	2	3	2
95	Female	35	168	50.5	2	5	1	0	0	0	4	50	130	90	CAPD	1	0	0	1	0	0	3	3	1	1	1	1	/	/	/	/	/	/	/	/	/	/	/	/	/	/	/	/	4	3	3	3	3	3
96	Male	45	178	95	1	5	0	1	1	0	1	1200	150	80	APD	1	0	0	1	0	0	4	3	1	1	1	1	/	/	/	/	/	/	/	/	/	/	/	/	/	/	/	/	4	4	5	3	1	2
97	Male	55	175	72	2	3	0	0	1	0	1	1600	130	85	CAPD	1	0	0	1	0	0	2	3	3	3	2	2	/	/	/	/	/	/	/	/	/	/	/	/	/	/	/	/	5	4	4	3	4	4
98	Male	66	172	76	2	4	0	0	1	0	1	1000	150	68	CAPD	1	0	0	1	0	0	4	3	1	2	1	1	/	/	/	/	/	/	/	/	/	/	/	/	/	/	/	/	4	4	4	3	4	3
99	Female	62	164	51.5	2	3	0	1	1	0	3	0	149	78	CAPD	1	0	0	1	0	0	4	4	2	2	2	2	/	/	/	/	/	/	/	/	/	/	/	/	/	/	/	/	4	4	4	4	4	4
100	Female	61	150	57.5	2	5	0	1	1	0	2	20	160	85	CAPD	2	/	/	/	/	/	/	/	/	/	/	/	1	0	0	0	1	0	1	0	0	0	2	2	1	1	1	1	4	3	3	3	3	3
101	Male	59	170	55	2	4	1	0	0	0	4	300	100	68	CAPD	1	1	0	1	0	0	4	4	1	1	1	1	/	/	/	/	/	/	/	/	/	/	/	/	/	/	/	/	5	2	2	2	2	2
102	Female	90	156	60	4	1	0	0	1	1	3	0	90	40	CAPD	1	0	0	1	0	0	4	4	1	1	1	1	/	/	/	/	/	/	/	/	/	/	/	/	/	/	/	/	4	3	3	2	4	4
103	Male	72	170	50	4	3	1	0	0	0	2	0	132	68	APD	1	0	0	1	0	0	1	1	2	2	1	1	/	/	/	/	/	/	/	/	/	/	/	/	/	/	/	/	3	4	4	2	4	2
104	Male	64	168	58	2	3	0	0	1	0	3	200	140	85	CAPD	1	0	0	1	0	0	4	4	1	2	1	1	/	/	/	/	/	/	/	/	/	/	/	/	/	/	/	/	5	4	4	2	4	2
105	Male	66	165	63.5	2	5	0	1	1	0	4	200	150	98	CAPD	1	0	0	1	0	0	3	2	2	2	2	2	/	/	/	/	/	/	/	/	/	/	/	/	/	/	/	/	5	5	4	3	4	4
106	Female	81	153	47	4	2	0	1	1	1	1	600	130	90	CAPD	1	0	0	1	0	0	4	4	2	2	2	1	/	/	/	/	/	/	/	/	/	/	/	/	/	/	/	/	4	4	4	2	2	2
107	Male	65	173	65	2	3	0	1	0	1	4	800	130	75	CAPD	1	0	0	1	0	0	4	4	2	2	2	2	/	/	/	/	/	/	/	/	/	/	/	/	/	/	/	/	5	5	5	3	5	4
108	Female	74	160	70	2	3	0	0	1	1	4	800	130	80	CAPD	1	0	0	1	0	0	4	3	1	1	1	1	/	/	/	/	/	/	/	/	/	/	/	/	/	/	/	/	4	2	2	2	4	2
109	Female	73	158	56	2	3	0	0	1	1	4	-200	140	90	CAPD	1	1	0	1	0	0	3	3	2	2	2	1	/	/	/	/	/	/	/	/	/	/	/	/	/	/	/	/	5	5	5	3	5	4
110	Male	82	160	64	2	5	0	0	1	1	4	0	130	80	CAPD	1	0	0	1	0	0	4	3	1	1	1	1	/	/	/	/	/	/	/	/	/	/	/	/	/	/	/	/	4	3	3	3	4	3
111	Male	76	168	66	2	3	0	0	1	1	3	800	130	90	CAPD	1	1	0	1	0	0	4	4	2	2	2	2	/	/	/	/	/	/	/	/	/	/	/	/	/	/	/	/	4	4	4	2	4	2
112	Female	75	153	57.5	2	4	0	0	1	1	3	350	130	90	CAPD	1	1	0	1	0	0	3	4	2	2	2	2	/	/	/	/	/	/	/	/	/	/	/	/	/	/	/	/	4	4	4	3	5	4
113	Male	61	165	70	2	3	0	0	1	1	4	200	140	90	CAPD	1	0	0	1	0	0	4	4	1	1	1	1	/	/	/	/	/	/	/	/	/	/	/	/	/	/	/	/	4	3	3	3	4	3
114	Male	40	172	67	2	4	0	0	1	1	4	200	130	90	CAPD	1	1	0	1	0	0	3	2	1	1	1	1	/	/	/	/	/	/	/	/	/	/	/	/	/	/	/	/	4	2	3	2	4	2
115	Female	46	163	56	2	4	0	0	1	1	4	900	150	95	CAPD	1	0	0	1	0	0	4	4	2	2	1	1	/	/	/	/	/	/	/	/	/	/	/	/	/	/	/	/	5	3	3	2	2	2
116	Male	72	170	75	2	2	0	0	1	0	4	200	180	90	CAPD	1	0	0	1	0	0	4	3	1	1	1	1	/	/	/	/	/	/	/	/	/	/	/	/	/	/	/	/	4	3	2	2	4	2
117	Female	61	154	60	2	3	0	1	1	1	4	800	150	80	APD	1	0	0	1	0	0	4	4	2	2	2	1	/	/	/	/	/	/	/	/	/	/	/	/	/	/	/	/	5	4	4	2	4	2
118	Male	74	170	77	2	3	0	1	1	0	3	1500	140	85	CAPD	1	0	0	1	0	0	1	1	1	1	1	1	/	/	/	/	/	/	/	/	/	/	/	/	/	/	/	/	3	2	2	1	2	1
119	Male	43	176	78	2	5	0	0	1	0	3	1500	140	100	CAPD	1	0	0	1	0	0	2	2	1	1	1	1	/	/	/	/	/	/	/	/	/	/	/	/	/	/	/	/	4	2	2	1	3	2
120	Male	69	168	70	2	4	0	0	1	0	3	300	130	85	CAPD	1	0	0	1	0	0	2	2	1	1	1	1	/	/	/	/	/	/	/	/	/	/	/	/	/	/	/	/	4	3	2	1	3	2
121	Male	70	166	75	2	2	0	1	1	1	4	0	140	90	CAPD	1	0	0	1	0	0	4	3	3	2	1	1	/	/	/	/	/	/	/	/	/	/	/	/	/	/	/	/	4	3	3	2	4	2
122	Male	41	180	122	2	4	0	0	1	1	1	200	160	90	CAPD	1	0	0	1	0	0	4	3	1	1	1	1	/	/	/	/	/	/	/	/	/	/	/	/	/	/	/	/	4	2	2	2	4	2
123	Female	49	168	64	2	5	0	0	1	0	1	1200	130	75	CAPD	1	1	0	1	0	0	3	3	1	1	1	1	/	/	/	/	/	/	/	/	/	/	/	/	/	/	/	/	4	2	2	2	4	2
124	Male	35	165	78	1	5	0	0	1	0	1	1000	140	100	CAPD	1	0	0	1	0	0	3	3	1	1	1	1	/	/	/	/	/	/	/	/	/	/	/	/	/	/	/	/	4	3	3	2	4	3
125	Female	50	160	65	2	5	0	0	1	0	3	-50	140	90	CAPD	1	0	0	1	0	0	3	2	1	1	1	1	/	/	/	/	/	/	/	/	/	/	/	/	/	/	/	/	4	2	2	2	2	2
126	Male	47	178	63	2	5	0	0	1	0	2	650	160	105	CAPD	1	0	0	1	0	0	3	3	1	1	1	1	/	/	/	/	/	/	/	/	/	/	/	/	/	/	/	/	4	4	3	2	4	3
127	Male	69	175	75	3	4	0	1	1	1	4	200	140	70	CAPD	1	0	0	1	0	0	3	3	1	1	1	1	/	/	/	/	/	/	/	/	/	/	/	/	/	/	/	/	4	4	3	2	3	1
128	Male	55	178	65	2	4	0	0	1	1	2	300	125	79	CAPD	1	0	0	1	0	0	3	3	1	1	1	1	/	/	/	/	/	/	/	/	/	/	/	/	/	/	/	/	4	4	4	2	3	2
129	Female	63	165	65.5	2	4	0	1	1	1	2	1000	140	85	CAPD	1	0	0	1	0	0	4	4	1	2	1	1	/	/	/	/	/	/	/	/	/	/	/	/	/	/	/	/	5	4	4	3	5	3
130	Female	69	150	52	2	3	0	0	1	1	2	800	140	80	CAPD	1	1	0	1	0	0	3	3	2	2	2	1	/	/	/	/	/	/	/	/	/	/	/	/	/	/	/	/	5	5	5	4	4	3
131	Male	60	172	72	3	3	0	1	1	0	2	1000	160	85	CAPD	2	/	/	/	/	/	/	/	/	/	/	/	1	0	0	1	0	0	1	0	1	0	2	2	1	1	1	1	4	3	3	3	3	3
132	Male	58	170	74	2	4	0	1	1	1	1	500	145	75	CAPD	1	0	0	1	0	0	3	2	2	2	1	1	/	/	/	/	/	/	/	/	/	/	/	/	/	/	/	/	4	4	4	3	4	2
133	Female	57	160	71	2	4	0	0	1	0	3	560	130	70	CAPD	1	0	0	1	1	0	4	3	1	1	1	2	/	/	/	/	/	/	/	/	/	/	/	/	/	/	/	/	4	3	3	3	4	4
134	Male	48	172	85	2	5	0	1	1	0	1	1000	128	75	APD	1	0	0	1	0	0	3	2	1	2	2	1	/	/	/	/	/	/	/	/	/	/	/	/	/	/	/	/	4	3	3	3	4	3
135	Male	63	170	88	2	3	0	1	0	0	1	750	136	88	CAPD	1	0	0	1	0	0	3	3	1	1	1	1	/	/	/	/	/	/	/	/	/	/	/	/	/	/	/	/	4	3	3	3	4	3
[truncated: 14 more columns]

## Sheet: Parameters
Marital status	1 Single	2 Married	3 Divorced	4 Widowed
Educational level	1 Illiterate/Semi-literate	2 Primary school	3 Junior high school	4 High school/Vocational school	5 College and above
Urine volume	1 No urine	2 Less than 100ml per day	3 100-400ml per day	4 More than 400ml per day

## Sheet: RRF Data
No.	Ccr	EGFR
1	698	5.83
2	1546	2.89
3	1671	2.78
4	1347	3.38
5	1227	3.01
6	1670	2.37
7	1416	3.08
8	938	3.83
9	741	5.61
10	882	4.29
11	770	6.25
12	1216	3.26
13	498	8.27
14	1075	3.18
15	1257	2.94
16	1466	2.81
17	665	5.68
18	429	10.14
19	1199	2.83
20	1501	2.79
21	909	4.87
22	819	4.64
23	925	4.44
24	1155	3.91
25	1245	3.57
26	1229	3.6
27	794	5.81
28	583	7.49
29	953	3.33
30	583	7.49
31	1536	2.79
32	730	5.26
33	1184	2.95
34	744	5.46
35	873	5.6
36	904	4.86
37	922	4.37
38	1046	5
39	610	7.14
40	450	7.75
41	1445	2.92
42	863	4
43	874	4
44	604	6.83
45	1703	2.66
46	826	4.1
47	719	4.46
48	1189	3.67
49	688	4.48
50	889	4.76
51	882	4.32
52	1410	2.9
53	1291	2.44
54	1045	3.34
55	827	5.27
56	347	10.69
57	1364	2.72
58	1062	4.12
59	529	8.98
60	1602	2.51
61	1257	2.94
62	863	4
63	1020	4.67
64	762	3.9
65	612	5.65
66	637	5.35
67	584	5.82
68	1359	3.14
69	743	4.08
70	1101	3.62
71	510	8.81
72	558	8.18
73	406	8.72
74	1055	3.98
75	743	4.08
76	739	4.32
77	595	7.52
78	953	3.33
79	766	5.9
80	1258	3.29
81	595	5.34
82	686	7.18
83	1073	2.99
84	904	4.66
85	1245	3.59
86	1656	2.71
87	1412	3.27
88	927	3.02
89	884	4.23
90	770	4.17
91	700	4.81
92	904	4.3
93	1031	2.99
94	1008	3.49
95	1011	3.83
96	1190	3.9
97	1021	4.38
98	845	5.1
99	572	6.31
100	1022	3.15
101	544	9.12
102	430	7.32
103	741	5.73
104	795	5.56
105	769	5.71
106	733	4.09
107	889	4.83
108	1008	2.92
109	655	4.96
110	643	6.34
111	740	5.58
112	911	3.28
113	1176	3.54
114	643	8.51
115	768	4.95
116	1107	3.52
117	826	4.08
118	790	5.23
119	1595	2.78
120	1254	3.1
121	916	4.49
122	1329	3.51
123	1079	3.21
124	1337	3.64
125	986	3.55
126	1430	3.08
127	1038	3.89
128	1770	2.25
129	777	4.33
130	695	4.75
131	1205	3.46
132	710	6.65
133	582	6.4
134	1013	4.64
135	771	5.81

## Sheet: Expert Evaluation Data
Expert ID	Q18	Q19	Q20	Q21	Q22	Q23	Q24	Q25	Q26	Q27	Q28	Q29	Q30	Q31	Q32	Q33
#1	4	4	4	3	4	3	4	4	4	4	3	3	3	3	4	4
#2	4	4	4	3	3	3	4	3	4	3	4	3	3	3	4	4
#3	4	4	3	3	4	3	4	4	3	4	4	3	4	2	3	4
#4	4	3	4	3	3	3	4	4	4	4	4	3	3	3	4	4
#5	4	4	3	3	4	4	4	3	4	4	4	4	3	3	4	4
#6	4	4	4	4	4	3	3	4	4	4	4	3	3	3	3	4
A 4-level scale
1: irrelevant
2: weakly relevant
3: relevant
4: very relevant
